# Supplementary material for: Insights into the Serum Metabolic Adaptations in Response to Inspiratory Muscle Training: A Metabolomic Approach Based on 1H NMR and UHPLC-HRMS/MS
Source: Int J Mol Sci. 2023 Nov 25;24(23):16764. doi: 10.3390/ijms242316764 (PMC10706640; doi:10.3390/ijms242316764)
Supplement: Supplementary file 1 [file ijms-24-16764-s001.zip]

Archive with 1 entries (1 files):
- ijms-2702107-supplementary.pdf
